# Supplementary material for: Metabolomics analyses in non-diabetic middle-aged individuals reveal metabolites impacting early glucose disturbances and insulin sensitivity
Source: Metabolomics. 2020 Mar 2;16(3):35. doi: 10.1007/s11306-020-01653-7 (PMC7051926; doi:10.1007/s11306-020-01653-7)
Supplement: Supplementary file 1 — Supplementary file1 (XLSX 20 kb) [file 11306_2020_1653_MOESM1_ESM.xlsx]

## Sheet: Supplementary_Table1
Supplementary Table 1. Associations of blood metabolites with measures of glucose metabolism in LLS as measured by AcureOmics.
	Fasting glucose			Fasting insulin			HOMA-IR			Matsuda Index			Insulinogenic Index			Glycated hemoglobin
Metabolite	Beta	Se	P-value	Beta	Se	P-value	Beta	Se	P-value	Beta	Se	P-value	Beta	Se	P-value	Beta	Se	P-value
Alanine	1.7867	0.6708	0.00773238	0.629749	0.105144	2.10601e-09	0.591238	0.0977065	1.43804e-09	-0.658245	0.10379	2.26706e-10	0.144182	0.0880816	0.101649	0.251723	0.755981	0.739153
Alpha-ketoglutaric acid	2.17968	0.66045	0.000965843	0.312723	0.112036	0.00525011	0.325777	0.103737	0.00168703	-0.447457	0.109835	4.62321e-05	-0.029357	0.0889399	0.741342	-0.50606	0.769658	0.510852
Asparagine	-0.413917	0.684266	0.545242	0.141271	0.113905	0.21488	0.113041	0.106357	0.287851	-0.106805	0.114226	0.349774	0.0461109	0.0881364	0.600851	-0.235804	0.758479	0.755884
Campesterol	-0.588549	0.693387	0.395991	0.0415493	0.115233	0.718422	0.0219037	0.107485	0.838523	0.0162541	0.115324	0.887915	0.172366	0.0884319	0.0512793	1.45604	0.769836	0.0585751
Cholesterol	-1.96154	0.665019	0.00318183	-0.193334	0.111661	0.0833746	-0.213158	0.104	0.0404043	0.234339	0.112559	0.0373498	0.0336669	0.0893677	0.706379	-0.541274	0.751296	0.471246
Citricacid	-0.498372	0.655753	0.447255	0.123875	0.110055	0.260344	0.0969724	0.102733	0.345207	-0.204965	0.10966	0.0616089	0.0519611	0.0857309	0.544451	-1.23778	0.734385	0.0918998
Creatinine	-0.756645	0.670107	0.258838	0.173195	0.110634	0.117472	0.132166	0.103382	0.201099	-0.127962	0.110985	0.248925	0.10069	0.0862261	0.242911	0.618834	0.752326	0.410758
Cysteine	0.133518	0.663848	0.840599	0.204726	0.108329	0.0587787	0.183337	0.101191	0.0700185	-0.24141	0.10864	0.0262756	0.0988181	0.0856075	0.248371	0.466378	0.735446	0.525987
Cystine	0.283872	0.647288	0.660983	0.00612982	0.108283	0.954856	0.0122555	0.101089	0.903505	-0.113371	0.108444	0.295819	-0.0029295	0.0827404	0.971756	0.608856	0.636448	0.338746
Dodecanoic acid	-0.893563	0.651879	0.170453	-0.0168204	0.110671	0.879198	-0.0358636	0.102996	0.727686	-0.00415336	0.110163	0.969925	-0.227331	0.0853854	0.00775843	-0.00933843	0.786434	0.990526
Eicosatetraenoic acid	1.21717	0.62866	0.0528521	0.0240583	0.105425	0.819488	0.0506641	0.098189	0.605865	-0.100964	0.104919	0.3359	-0.160916	0.0828295	0.0520476	-0.896545	0.745222	0.228954
Glutamine	-1.66685	0.657701	0.0112656	0.0425334	0.110942	0.701435	-0.00163517	0.103528	0.987398	0.0917202	0.112003	0.412838	0.080417	0.0852325	0.345424	0.57696	0.72562	0.42654
Glycine	-1.08066	0.690436	0.117539	0.0158834	0.115722	0.890829	-0.0122729	0.108066	0.90958	0.139337	0.115872	0.229166	-0.00845116	0.0879892	0.923483	0.37867	0.747323	0.612364
Hexadecanoic acid	2.32497	0.652418	0.000365765	0.0116465	0.112288	0.917391	0.0660777	0.104585	0.52751	-0.219788	0.111055	0.0478058	-0.306273	0.0844956	0.000289276	-0.670483	0.780996	0.390618
Lactic acid	1.74461	0.670222	0.00924027	0.236051	0.112995	0.0367046	0.247868	0.104977	0.0182177	-0.332537	0.111496	0.00285903	-0.104363	0.087416	0.232533	-0.215572	0.769228	0.77929
Lysine	2.09792	0.624605	0.000782822	0.302072	0.109063	0.00561086	0.315282	0.10031	0.00167189	-0.319792	0.107846	0.00302414	0.0258066	0.0866334	0.765793	-1.46734	0.738551	0.0469464
Myristic acid	0.123143	0.647778	0.84923	-0.105015	0.108623	0.333652	-0.0881429	0.101214	0.383832	-0.0195425	0.108266	0.856756	-0.285156	0.08308	0.000598479	-1.58632	0.76083	0.0370707
Octadecadienoic acid	0.958213	0.666917	0.150781	0.0940653	0.112076	0.4013	0.104802	0.10435	0.315222	-0.234332	0.110418	0.0338186	-0.161948	0.0862683	0.060482	-0.577031	0.771576	0.454545
Octadecanoic acid	1.19604	0.666418	0.0726969	-0.0325432	0.112258	0.771896	-0.000256974	0.104844	0.998044	-0.112109	0.112319	0.318216	-0.269602	0.0850717	0.00152902	-0.215897	0.776309	0.78093
Octadecenoic acid	0.882058	0.663872	0.183961	-0.072712	0.111608	0.514727	-0.0421114	0.104112	0.685858	-0.103288	0.111273	0.353281	-0.250785	0.08475	0.00308521	-1.00722	0.770378	0.191064
Ornithine	0.828062	0.665878	0.21366	0.29278	0.108977	0.0072179	0.27552	0.101533	0.0066557	-0.265068	0.109903	0.0158727	3.16433e-05	0.0868319	0.999709	1.52451	0.751241	0.0424257
Palmitoleic acid	1.58407	0.648369	0.0145594	-0.0471496	0.109578	0.666989	-0.00222403	0.102108	0.982622	-0.14818	0.108513	0.172081	-0.184245	0.0845615	0.0293448	-0.686984	0.760244	0.366188
Phenylalanine	1.42995	0.669183	0.0326092	0.463627	0.108525	1.93682e-05	0.438522	0.100885	1.38176e-05	-0.527604	0.10697	8.12736e-07	0.147671	0.0878663	0.0928346	-0.438467	0.768165	0.568136
Proline	0.511474	0.642806	0.426212	0.403327	0.106263	0.000147311	0.364881	0.0987446	0.000219711	-0.373369	0.106312	0.00044471	0.0907044	0.0859113	0.291064	-0.381515	0.766718	0.61877
Pyroglutamic acid	0.742277	0.662768	0.262729	0.320967	0.1089	0.0032051	0.297807	0.101322	0.0032905	-0.275212	0.108838	0.0114506	-0.0483367	0.087562	0.580929	-0.187456	0.755205	0.803965
Salicylic acid	1.768	0.6782	0.00913664	0.271664	0.114577	0.0177395	0.279075	0.106391	0.00871318	-0.308251	0.114066	0.00688404	0.0186332	0.0891348	0.834413	2.05217	0.784551	0.00890395
Threonine	-0.234417	0.693485	0.735342	0.13498	0.115277	0.24163	0.112217	0.107586	0.29693	-0.0693561	0.115966	0.549791	0.0303581	0.0893828	0.734126	-0.567464	0.779526	0.466638
Tryptophan	1.068	0.667783	0.109749	0.449164	0.108513	3.48394e-05	0.419221	0.100947	3.28334e-05	-0.489511	0.10813	5.9813e-06	0.0840834	0.0880357	0.339524	-1.09518	0.774311	0.157245
Tyrosine	3.89729	0.602567	9.94323e-11	0.469957	0.106458	1.0126e-05	0.503312	0.0973451	2.33607e-07	-0.571528	0.104025	3.92615e-08	-0.00456462	0.0865097	0.95792	0.829163	0.775629	0.28506
Urea	-0.974239	0.674854	0.148843	0.188363	0.112431	0.0938607	0.143661	0.104876	0.170743	-0.12447	0.113378	0.272279	0.0308904	0.0877024	0.724675	-0.126145	0.765359	0.869087
Uricacid	1.65193	0.610655	0.00682696	0.334681	0.102355	0.00107623	0.331356	0.094876	0.000478488	-0.416079	0.100103	3.23146e-05	0.0719388	0.0814373	0.377039	-1.32625	0.691566	0.0551419
Valine	0.351403	0.669954	0.599918	0.463246	0.106987	1.49148e-05	0.413228	0.0998438	3.49209e-05	-0.455273	0.106021	1.75337e-05	0.0569204	0.0875978	0.515826	-0.0952061	0.767105	0.901227
1,5-anhydro-d-glucitol	-1.95797	0.670943	0.00352022	0.038721	0.115578	0.737611	-0.00958	0.108012	0.929325	0.0779852	0.115821	0.500739	0.112173	0.0879426	0.202123	-1.05662	0.769541	0.169738
1-palmitoyl-sn-glycero-3-phosphocholine	-1.69965	0.665372	0.0106359	-0.101052	0.112519	0.369139	-0.128484	0.104934	0.220792	0.166559	0.112728	0.139532	0.0646401	0.0873177	0.459126	-1.88424	0.722744	0.00913226
In bold metabolites that were signficantly associated (p-value < 0.05/24).
