# Supplementary material for: Metabolomics analyses in non-diabetic middle-aged individuals reveal metabolites impacting early glucose disturbances and insulin sensitivity
Source: Metabolomics. 2020 Mar 2;16(3):35. doi: 10.1007/s11306-020-01653-7 (PMC7051926; doi:10.1007/s11306-020-01653-7)
Supplement: Supplementary file 2 — Supplementary file2 (XLSX 9 kb) [file 11306_2020_1653_MOESM2_ESM.xlsx]

## Sheet: Supplementary_Table2
Supplementary Table 2. Associations of blood metabolites with measures of glucose metabolism using Biocrates.
	Fasting glucose			Fasting insulin			HOMA-IR			Matsuda Index
Metabolite	Beta	Se	P-value	Beta	Se	P-value	Beta	Se	P-value	Beta	Se	P-value
Phenylalanine				0.294784	0.182632	0.110766	0.292378	0.166814	0.0837935	-0.354129	0.170358	0.041109
Proline				0.431101	0.179981	0.0191394	0.416077	0.16419	0.013388	-0.369173	0.170907	0.0340053
Tryptophan				0.404223	0.181591	0.0290584	0.372101	0.166314	0.0282753	-0.376341	0.17142	0.031268
Tyrosine	2.67227	1.05129	0.0131175	0.424664	0.180147	0.0210537	0.421569	0.163962	0.0121447	-0.449762	0.168238	0.00923454
Valine				0.447332	0.186114	0.0187424	0.416287	0.1703	0.0168892	-0.485721	0.173295	0.00646298
In bold metabolites that were signficantly associated (p-value < 0.05).
